# Supplementary material for: The Middle East Respiratory Syndrome Coronavirus (MERS-CoV) Outbreak at King Abdul-Aziz Medical City-Riyadh from Emergency Medical Services Perspective
Source: Prehosp Disaster Med. 2020 May 20:1–5. doi: 10.1017/S1049023X20000709 (PMC7264457; doi:10.1017/S1049023X20000709)
Supplement: Supplementary file 1 [file S1049023X20000709sup.zip]

Archive with 3 entries (3 files):
- S1049023X20000709sup001.pdf
- S1049023X20000709sup002.pdf
- S1049023X20000709sup003.pdf
